# Supplementary material for: Mitochondrial Retrograde Signaling Contributes to Metabolic Differentiation in Yeast Colonies
Source: Int J Mol Sci. 2021 May 25;22(11):5597. doi: 10.3390/ijms22115597 (PMC8198273; doi:10.3390/ijms22115597)
Supplement: Supplementary file 1 [file ijms-22-05597-s001.zip]

Archive with 3 entries (3 files):
- Table S4.pdf
- Figures S1-S2-S3-R2.pdf
- Supplementary Tables S1,S2 and S3-R2.xlsx
