# Supplementary material for: Mitochondrial Retrograde Signaling Contributes to Metabolic Differentiation in Yeast Colonies
Source: Int J Mol Sci. 2021 May 25;22(11):5597. doi: 10.3390/ijms22115597 (PMC8198273; doi:10.3390/ijms22115597)
Supplement: Supplementary file 1 [file ijms-22-05597-s001.zip › Supplementary Tables S1,S2 and S3-R2.xlsx]

## Sheet: Table S1-A
	Table S1-A: Proteins, downregulated in both BY-rtg1 and BY-rtg1mks1 and upregulated in both BY-mks1 and BY-rtg2mks1, compared with the wt in U- and/or L-cells of alkali-phase colonies
					SAMPLE = U CELLS									SAMPLE = L CELLS
		wt-U/rtg1-U		wt-U/rtg1mks1-U		wt-U/mks1-U		wt-U/rtg2mks1-U			wt-L/rtg1-L		wt-L/rtg1mks1-L		wt-L/mks1-L		wt-L/rtg2mks1-L			U cells (wt)/L cells (wt)
	Gene	ratio (log2)	p-value	ratio (log2)	p-value	ratio (log2)	p-value	ratio (log2)	p-value		ratio (log2)	p-value	ratio (log2)	p-value	ratio (log2)	p-value	ratio (log2)	p-value		ratio (log2)	p-value	Protein
	CRC1	9.14403	s	9.14403	s	-1.24487	0.00580655	-1.792	0.000242148		8.55357	s	8.55357	s	-4.79127	6.59394e-08	-4.77563	1.39753e-07			NS	Mitochondrial carnitine carrier
	ADH4	8.34173	s	8.34173	s	-2.2773	0.00756983	-1.41847	0.00821829			NS		NS	-9.8313	s	-9.01433	s		8.34173	s	Alcohol dehydrogenase 4
	SRY1	7.3325	s	3.6607	0.0145968	5.37617	s	1.17513	0.0134703		5.70363	s	5.70363	s	-2.7463	9.58001e-05	-2.79443	0.000116982		1.62887	0.00623877	Threo-3-hydroxyaspartate ammonia-lyase
	OAC1	5.80707	s	5.80707	s	-1.83127	0.00439067	-1.95547	0.00333935		3.64137	s	3.64137	s	-5.69167	s	-5.65453	0.00135412			NS	Mitochondrial oxaloacetate transport protein
	ATO2	4.8404	5.87852e-05	6.4952	s	-2.728	1.36615e-05	-2.5699	1.26979e-05		4.90027	s	4.90027	s	-7.1283	3.29171e-05	-7.2712	3.02316e-05		3.8971	0.000344872	Ammonia transport outward protein 2
	YAT1	4.7302	0.000381099	3.18503	0.00026304	-0.828467	0.0155911	-0.868	0.00157215		2.62243	2.77291e-05	2.55003	0.000149314	-3.44567	3.89013e-07	-3.51983	5.39207e-07			NS	Putative mitochondrial carnitine O-acetyltransferase
	CIT3	4.25987	0.00906496	5.60583	0.00417775	-2.39217	0.00132125	-2.50417	0.00104264		6.85927	s	6.85927	s	-5.7404	6.48349e-05	-5.71333	6.75433e-05		2.6188	0.00401773	Citrate synthase 3
	TAH1	3.7944	s	3.7944	s	-4.8249	0.00244827	-5.66667	0.00241034			NS		NS	-10.5805	s	-10.8134	s			NS	TPR repeat-containing protein associated with Hsp90
	ERR3	3.15017	7.59979e-06	3.0353	0.000500798	-0.9204	0.00207961	-0.913733	0.00274818			NS		NS	-3.45863	0.000215826	-3.26433	0.000269226		4.354	0.000104937	Enolase-related protein 3
	ARG1	2.99517	3.29243e-06	2.84507	2.91746e-05		NS		NS		0.857267	0.00187126	0.867967	0.00163258	-2.18367	2.30896e-05	-2.1788	2.43319e-05		1.84387	7.95591e-05	Argininosuccinate synthase
	ADY2	2.9579	3.41011e-06	2.52907	2.03479e-05	1.00597	0.00103519	1.0295	0.00102939		8.89437	s	8.89437	s	-3.2965	1.21562e-05	-3.3103	1.75711e-05		3.81633	6.5542e-06	Accumulation of dyads protein 2
	YAT2	2.6522	7.25867e-05	2.35967	0.000573878	-0.8133	0.00356389	-0.885633	0.000484271		2.0039	0.000211819	1.79773	0.000130996	-3.63717	1.05435e-05	-3.7375	8.30933e-06			NS	Carnitine O-acetyltransferase YAT2
	PDH1	2.61173	7.14497e-05	2.02183	0.000146268	-2.2742	7.57916e-05	-2.4094	1.97632e-05		3.94733	1.53563e-05	4.67953	1.18701e-06	-4.36923	1.86203e-07	-4.38753	2.43171e-07			NS	Probable 2-methylcitrate dehydratase
	FDH1/FDH2	2.4766	5.58539e-05	5.71953	s	-1.19917	0.0123262	-1.1535	0.00103648			NS		NS	-5.6925	s	-3.60127	s		9.53333	s	Formate dehydrogenase 1 / Putative formate dehydrogenase 2
	ACO2	1.89253	0.00026978	2.16833	0.00109373		NS		NS		1.53063	0.000335938	2.96347	0.0386902	-2.50503	3.93499e-05	-2.43523	4.68038e-05		1.66317	0.000288065	Homocitrate dehydratase, mitochondrial
	LYS4	1.7741	2.25084e-06	1.61587	0.00355169		NS		NS		1.8401	0.00241687	1.37303	8.42771e-05	-1.3979	7.68245e-05	-1.43997	5.99941e-05			NS	Homoaconitase, mitochondrial
	LEU4	1.74207	3.38958e-05	1.6359	5.34181e-05	-0.7445	0.00335287	-0.8513	0.00104064		1.1104	7.07488e-05	0.939933	0.00012005	-2.48433	3.03259e-06	-2.4699	3.3189e-06			NS	2-isopropylmalate synthase
	LEU1	1.695	1.06994e-05	1.39647	4.95495e-05	-2.28747	2.17173e-05	-2.73113	2.05018e-06		1.0622	0.000154406	0.802267	0.000457344	-4.6993	2.02735e-07	-4.7247	2.20892e-07			NS	3-isopropylmalate dehydratase
	GDH3	1.69233	3.64739e-05	1.8933	2.81662e-05		NS		NS		2.96837	0.00588214	1.97737	4.5079e-06	-1.43283	4.94118e-07	-1.46117	7.42684e-08		1.0107	1.4716e-06	NADP-specific glutamate dehydrogenase 2
	HIS4	1.6868	1.88953e-05	1.7397	9.78349e-05	2.15317	0.000171846	1.9108	3.84101e-05		1.04	0.000443812	0.940167	0.000422481	-2.024	5.25733e-06	-1.97057	5.57189e-06		2.60673	5.11705e-06	Histidine biosynthesis trifunctional protein
	CAT2	1.6774	1.55801e-05	1.61047	4.58166e-05	-0.826833	0.00669715	-1.02647	0.000957441			NS		NS	-3.1892	9.2826e-07	-3.24117	1.03665e-06		0.781633	0.000638462	Carnitine O-acetyltransferase, mitochondrial
	ALD5	1.5957	6.74301e-05	1.21137	0.000142425		NS		NS		1.11113	0.000483125	0.647667	0.000912961	-1.36073	3.73465e-05	-1.38707	6.3003e-05			NS	Aldehyde dehydrogenase 5, mitochondrial
	MAE1	1.58857	0.000150551	1.4619	7.00941e-05		NS		NS		1.5223	0.000559868	0.9197	0.0028075	-1.98703	3.14756e-05	-1.98203	5.41025e-05			NS	NAD-dependent malic enzyme, mitochondrial
	MET14	1.49157	0.00189205	1.1122	0.000603148	2.15757	7.01736e-05	1.85993	0.000964767		8.31247	s	1.07527	0.0145455	-1.32337	0.00673436	-1.28807	0.0110305		1.92757	0.0018164	Adenylyl-sulfate kinase
	HIS5	1.40683	6.22061e-06	1.4131	2.32867e-05	1.39187	1.86075e-06	1.3678	3.01805e-05		0.840233	0.00221547	0.657467	0.00434045	-0.985933	0.000608776	-1.00537	0.00083827		1.7564	7.13266e-05	Histidinol-phosphate aminotransferase
	SNO1	1.3272	0.00179402	1.20893	0.00178181		NS		NS		4.44143	0.00823075	1.33883	0.000802477	-1.6907	9.433e-05	-1.7867	0.000311091		1.07527	0.00276389	Protein of unconfirmed function; forms a putative glutamine amidotransferase complex with Snz1p, with Sno1p serving as the glutaminase
	SNZ1	1.06853	0.000416176	0.825867	0.00016161		NS		NS		0.9024	0.00111498	0.591133	0.00446244	-1.38297	6.04472e-05	-1.56513	2.22191e-05			NS	Subunit of a two-component pyridoxal-5’-phosphate synthase; forms a complex with Sno1p that functions as an active glutaminase
	ICL2	1.02257	0.00934272	1.04793	0.00493444	-2.49617	8.04744e-05	-2.60903	0.000156763			NS		NS	-5.77693	0.00107418	-5.8379	0.00103202		3.32057	0.0089706	Mitochondrial 2-methylisocitrate lyase
	ACS1	0.9371	0.000413785	0.840533	0.000685703		NS		NS		2.4392	1.09931e-05	2.04613	4.98357e-06	-1.98443	3.28473e-06	-1.97767	8.52591e-06		1.19867	0.000172377	Acetyl-coenzyme A synthetase 1
	MET10		NS		NS		NS		NS		7.2936	s	7.2936	s	-1.6262	0.00199117	-1.62203	0.00119758		1.1007	0.00354835	Sulfite reductase [NADPH] flavoprotein component
	ADE17		NS		NS	1.05597	0.00137578	0.839233	0.000832162		1.5333	1.74196e-05	1.3205	0.000104318	-0.823867	8.74479e-05	-0.830733	0.000573057		1.41423	5.41942e-05	Bifunctional purine biosynthesis protein ADE17 (Phosphoribosylaminoimidazolecarboxamide formyltransferase; IMP cyclohydrolase)
	CIT2		NS		NS	-1.57073	0.00158573	-1.09183	0.00425763		0.874733	0.00828277	1.03363	0.00355994	-3.41297	5.06771e-06	-3.4961	6.27293e-06		-1.3206	0.00316159	Citrate synthase, peroxisomal
	CPS1		NS		NS		NS		NS		1.06653	0.00176908	0.8881	0.000760471	-1.40497	2.74046e-05	-1.3082	7.21401e-05		0.908333	0.000165551	Carboxypeptidase S
	DLD3		NS		NS	-5.90757	0.00087943	-5.62317	0.00108093		5.1374	s	6.5162	s	-7.09207	2.12697e-05	-7.27197	1.11761e-05		-4.4269	0.00342287	D-lactate dehydrogenase [cytochrome] 3
	PAR32		NS		NS		NS		NS		1.4279	0.0192865	0.5908	0.00320973	-1.18177	3.45823e-05	-1.1046	0.00049097			NS	Protein PAR32
	REE1		NS		NS	-0.844067	0.000468046	-0.794333	3.50314e-05		1.56277	2.46753e-05	1.13573	8.29622e-05	-0.922567	0.000142899	-0.934667	0.00023331		-1.22513	5.06835e-05	Regulation of enolase protein 1
	SPS100		NS		NS		NS		NS		1.07127	1.9404e-05	0.9531	4.48298e-05	-0.882367	0.00325432	-0.8079	0.000256987		2.26323	2.32864e-05	Sporulation-specific wall maturation protein
	s	significant (protein detected in one strain but not detected in the other)
	ns	non-significant
		Terms from the Process Ontology of gene_association.sgd with p-value <= 0.01
		Gene Ontology term			Cluster frequency	Genome frequency		Corrected P-value		FDR		False Positives	Genes annotated to the term
		carboxylic acid metabolic process			28 of 38 genes, 73.7%	426 of 7166 genes, 5.9%		9.53e-25		0		0	YAT2, MAE1, YAT1, PDH1, SNZ1, CAT2, HIS5, FDH1, ALD5, CIT3, ERR3, SRY1, ADH4, CIT2, ACS1, LEU1, LEU4, SNO1, CRC1, ACO2, YIL160C, ARG1, MET14, ICL2, HIS4, DLD3, GDH3, LYS4
		monocarboxylic acid metabolic process			15 of 38 genes, 39.5%	179 of 7166 genes, 2.5%		8.33e-13		0		0	CAT2, PDH1, YIL160C, YAT2, YAT1, MAE1, CRC1, ACS1, ALD5, ERR3, SRY1, CIT3, DLD3, FDH1, ICL2
		cellular amino acid metabolic process			14 of 38 genes, 36.8%	249 of 7166 genes, 3.5%		2.08e-09		0		0	HIS4, GDH3, ADH4, SRY1, LYS4, LEU1, SNO1, LEU4, MAE1, ACO2, SNZ1, ARG1, MET14, HIS5
		carboxylic acid biosynthetic process			12 of 38 genes, 31.6%	194 of 7166 genes, 2.7%		2.8e-08		0		0	SRY1, GDH3, ALD5, LEU1, LYS4, HIS4, DLD3, MET14, HIS5, ARG1, LEU4, ACO2
		cellular amino acid biosynthetic process			10 of 38 genes, 26.3%	129 of 7166 genes, 1.8%		1.35e-07		0		0	MET14, HIS5, ARG1, ACO2, LEU4, LEU1, LYS4, SRY1, GDH3, HIS4
		fatty acid metabolic process			8 of 38 genes, 21.1%	65 of 7166 genes, 0.9%		2.02e-07		0		0	ICL2, CIT3, PDH1, YIL160C, YAT2, CRC1, YAT1, CAT2
		carnitine metabolic process			3 of 38 genes, 7.9%	4 of 7166 genes, 0.1%		9.54e-05		0		0	YAT1, YAT2, CAT2
		propionate metabolic process			3 of 38 genes, 7.9%	4 of 7166 genes, 0.1%		9.54e-05		0		0	CIT3, PDH1, ICL2
		short-chain fatty acid metabolic process			3 of 38 genes, 7.9%	6 of 7166 genes, 0.1%		0.00047		0		0	ICL2, PDH1, CIT3
		tricarboxylic acid metabolic process			4 of 38 genes, 10.5%	31 of 7166 genes, 0.4%		0.00332		0.001		0.02	ACO2, CIT2, ARG1, CIT3
		Terms from the Component Ontology of gene_association.sgd with p-value <= 0.01
		Gene Ontology term			Cluster frequency	Genome frequency		Corrected P-value		FDR		False Positives	Genes annotated to the term
		mitochondrion			20 of 38 genes, 52.6%	1236 of 7166 genes, 17.2%		3.22e-05		0		0	ADY2, OAC1, LEU4, YIL160C, MAE1, LYS4, DLD3, ACO2, CIT3, PDH1, CIT2, YAT1, ALD5, ICL2, ATO2, CRC1, ACS1, GDH3, ADH4, CAT2

## Sheet: Table S1-B
	Table S1-B: Proteins, downregulated in both BY-rtg1 and BY-rtg1mks1 and upregulated in both BY-mks1 and BY-rtg2mks1, compared with the wt in upper and/or lower cells of acidic-phase colonies
					SAMPLE = upper CELLS									SAMPLE = lower CELLS
		wt-upper/rtg1-upper		wt-upper/rtg1mks1-upper		wt-upper/mks1-upper		wt-upper/rtg2mks1-upper			wt-lower/rtg1-lower		wt-lower/rtg1mks1-lower		wt-lower/mks1-lower		wt-lower/rtg2mks1-lower			upper cells /lower cells (wt)
	Gene	ratio	p-value	ratio	p-value	ratio	p-value	ratio	p-value		ratio	p-value	ratio	p-value	ratio	p-value	ratio	p-value		ratio	p-value		Protein
	PDH1	8.8486	s	6.54423	0.00074171	-4.38137	1.58832e-06	-4.60763	1.41962e-06		8.72463	s	8.37943	s	-5.1986	2.31657e-05	-5.08583	3.64226e-05			NS		Probable 2-methylcitrate dehydratase
	CRC1	8.10377	s	8.10377	s	-5.1905	3.61357e-05	-5.51997	2.921e-05		7.4829	s	7.4829	s	-5.88327	7.55092e-06	-5.8657	7.76202e-06			NS		Mitochondrial carnitine carrier
	GDH3	8.0353	s	3.544	0.0024346	-0.8549	0.0356679	-1.21177	0.0036877		9.30467	s	7.47033	S	-1.4139	0.00173437	-1.47963	0.000417605			NS		NADP-specific glutamate dehydrogenase 2
	ADY2	7.44433	s	7.44433	s	-2.68817	0.00106075	-3.25	3.19255e-05		7.5883	s	7.5883	s	-3.86133	0.00011855	-3.9421	7.0753e-05			NS		Accumulation of dyads protein 2
	ACO2	6.7173	s	2.84543	0.00351612	-2.1071	0.00308111	-2.5487	4.59273e-06			NS		NS	-2.50907	0.000119998	-2.43627	0.00234657			NS		Homocitrate dehydratase, mitochondrial
	CIT3	6.50573	s	6.50573	s	-5.61437	1.37947e-05	-6.05937	4.31799e-06		4.76213	s	4.76213	s	-7.28903	2.83792e-06	-7.28447	6.05642e-07		1.7436	0.000951288		Citrate synthase 3
	CIT2	4.9994	0.0493668	4.78927	0.0111439	-3.93583	1.0101e-05	-4.55593	1.69979e-06		5.61833	0.00395144	6.89233	0.0361943	-5.0067	2.87565e-05	-4.41113	5.74897e-05			NS		Citrate synthase, peroxisomal
	LYS4	4.8513	0.0355915	2.79183	0.0355549	-2.68383	0.00124466	-3.0562	0.000850802			NS		NS	-3.11207	1.90301e-05	-2.82973	0.00253734			NS		Homoaconitase, mitochondrial
	ICL2	4.4342	s	4.4342	s	-6.37427	0.000331119	-6.65843	0.000175457		2.54043	s	2.54043	s	-8.53263	2.38628e-05	-8.25407	0.000628525			NS		Mitochondrial 2-methylisocitrate lyase
	YAT2	4.2238	0.00382441	3.3488	0.000745446	-3.278	2.00605e-06	-3.7068	1.15643e-06		4.80537	0.00246693	3.86453	1.86736e-05	-3.8839	5.45442e-06	-4.0762	1.01976e-05			NS		Carnitine O-acetyltransferase YAT2
	DLD3	3.67597	s	3.67597	s	-9.39	0.000283324	-9.69563	s			NS		NS	-12.0984	s	-12.2027	s			NS		D-lactate dehydrogenase [cytochrome] 3
	YAT1	3.3331	0.00133777	2.38193	0.0016334	-3.3165	4.188e-05	-3.48767	5.69632e-06		3.88343	0.000187077	2.99177	0.00378132	-3.5651	2.90861e-05	-3.68463	3.98e-05			NS		Putative mitochondrial carnitine O-acetyltransferase
	HIS4	3.08157	0.0082741	0.880067	0.00224268	-1.78113	3.80701e-06	-1.96447	3.7497e-06		2.3648	0.00823279	1.29057	0.0212873	-2.53533	0.000679864	-2.47123	0.000709789		0.834033	0.0350254		Histidine biosynthesis trifunctional protein;Phosphoribosyl-AMP cyclohydrolase;Phosphoribosyl-ATP pyrophosphohydrolase;Histidinol dehydrogenase
	MAE1	2.49633	0.00738389	1.1366	0.000279267	-1.8796	0.000694472	-2.16147	3.00754e-05		2.2433	0.000180134	0.983333	0.00456132	-2.15003	1.52544e-05	-2.2502	1.70299e-05			NS		NAD-dependent malic enzyme, mitochondrial
	ACS1	2.38723	0.000510108	1.90793	0.000793605	-1.5317	0.004223	-1.96417	0.000406744		2.55413	0.000341933	1.96393	0.000283905	-2.16343	0.000502672	-2.1225	0.000218626			NS		Acetyl-coenzyme A synthetase 1
	ADE17	2.05113	0.00081377	1.09643	0.00801938		NS		NS		1.20437	0.00938921	0.9597	0.0182858	-0.983	0.0191154	-0.9632	0.0191449			NS		Bifunctional purine biosynthesis protein ADE17;Phosphoribosylaminoimidazolecarboxamide formyltransferase;IMP cyclohydrolase
	SPS100	1.8298	5.26772e-05	1.1304	0.00221696	-0.719867	0.0300309	-1.16693	0.0053403		2.06103	0.00599517	1.11807	0.0179731		NS		NS			NS		Sporulation-specific wall maturation protein
	LEU4	1.27297	0.0035364	0.858067	0.00480376	-2.22857	0.000634591	-2.61123	6.56012e-05			NS		NS	-2.49453	0.000120105	-2.4322	4.30988e-05			NS		2-isopropylmalate synthase
	CAT2	0.964067	0.000659188	0.894167	1.83709e-05	-3.01633	3.01717e-06	-3.40363	3.23584e-06		1.18347	0.0152671	1.3236	0.000428105	-3.49403	4.706e-06	-3.53443	1.12981e-05			NS		Carnitine O-acetyltransferase, mitochondrial
	ARG1	0.945	0.0080011	0.867333	0.0224301	-1.77667	0.000465599	-1.9936	0.000302692			NS		NS	-2.2658	0.00106046	-2.2167	0.0010752			NS		Argininosuccinate synthase
	HOM3	0.934733	0.00177544	0.872467	0.00257061	-1.43093	0.000988459	-1.45057	0.000304801			NS		NS	-1.6535	2.29562e-05	-1.63903	1.66263e-05			NS		Aspartokinase
	ALD5		NS		NS	-1.1196	0.00137689	-1.48	0.000171896		1.52137	0.00328899	0.871333	0.0272565	-1.4577	0.000544869	-1.3977	2.50875e-05			NS		Aldehyde dehydrogenase 5, mitochondrial
	NDE2		NS		NS	-1.583	0.000540911	-1.55907	0.000571036		1.87033	0.00969458	0.9382	0.000702406	-1.22207	0.000372838	-0.9989	0.000410231			NS		External NADH-ubiquinone oxidoreductase 2, mitochondrial
	s	significant (protein detected in one strain but not detected in the other)
	ns	non-significant

## Sheet: Table S2-A
	Table S2-A: Proteins, downregulated in both BY-rtg1 and BY-rtg1mks1 compared with the wt in U and/or L-cells of alkali-phase colonies
		SAMPLE = U CELLS									SAMPLE = L CELLS
		BY-U/rtg1-U		BY-U/rtg1mks1-U		BY-U/mks1-U		BY-U/rtg2mks1-U			BY-L/rtg1-L		BY-L/rtg1mks1-L		BY-L/mks1-L		BY-L/rtg2mks1-L			U cells (wt)/L cells (wt)
	Gene	ratio	p-value	ratio	p-value	ratio	p-value	ratio	p-value		ratio	p-value	ratio	p-value	ratio	p-value	ratio	p-value		ratio	p-value	Protein
	ZPS1	10.3297	s	10.3297	s		NS		NS			NS		NS	-8.95847	s	-8.4928	s		8.47017	s	Protein ZPS1
	ZRT1	9.6375	s	9.6375	s		NS		NS			NS		NS	-10.1211	s	-10.1732	s		9.6375	s	Zinc-regulated transporter 1
	ARG3	9.21117	s	7.4766	s		NS		NS			NS		NS	-6.5414	0.0261821	-7.55723	0.0198242		6.15227	0.0325032	Ornithine carbamoyltransferase
	YLL056C	7.35567	s	7.35567	s	2.12017	6.83629e-05	2.12683	3.34934e-05			NS		NS		NS		NS		3.91207	0.00267204	Uncharacterized protein YLL056C
	GTO3	6.21947	s	8.1752	s		NS		NS			NS		NS		NS		NS		8.1752	s	Glutathione S-transferase omega-like 3
	GTO1	5.83453	0.00098005	5.20837	0.000368472	3.09823	0.000326003	2.89123	0.000337822			NS		NS	-2.7442	s	-3.32737	s		8.5204	s	Glutathione S-transferase omega-like 1
	STR3	5.6668	s	2.00903	6.64288e-05	1.76597	0.000121322	1.34803	0.00580796			NS		NS		NS		NS		5.38063	s	Cystathionine beta-lyase
	SRX1	5.5132	s	1.36687	0.00601703		NS		NS			NS		NS		NS		NS		1.52933	0.0026591	Sulfiredoxin
	ARG8	3.52603	0.00235978	3.37387	0.00132997		NS		NS			NS		NS	-3.80327	0.000562029	-3.88	0.000541329		2.79543	0.00443444	Acetylornithine aminotransferase, mitochondrial
	AAD14	2.63373	1.19984e-05	2.12407	0.00492447	0.875067	0.00375423	0.989	0.00365237		8.41387	s	1.93947	0.000715424	3.2794	0.000312393	3.4922	0.000451466		1.79607	0.000461702	Putative aryl-alcohol dehydrogenase AAD14
	MET5	2.48417	6.21381e-05	2.156	0.000806328	1.9333	1.89518e-05	1.78907	3.08734e-05			NS		NS	-1.89497	5.35423e-06	-1.85057	3.41177e-05		2.5072	6.64493e-06	Sulfite reductase [NADPH] subunit beta
	MET3	2.45397	0.000451513	1.9068	0.00103017	5.22097	0.000173431	6.6448	0.00157111			NS		NS		NS		NS		7.97727	S	Sulfate adenylyltransferase
	ARG7	2.34643	2.70823e-05	2.14027	2.04552e-05	1.0989	0.000167367	0.861467	0.00142051			NS		NS	-1.66733	0.000113219	-1.7382	6.77389e-05		1.39623	0.00027079	Arginine biosynthesis bifunctional protein ArgJ, mitochondrial
	SSA4	2.2712	3.78956e-06	2.3919	4.41105e-05		NS		NS			NS		NS		NS		NS		2.02057	1.32354e-06	Heat shock protein SSA4
	ARG5,6	2.24093	8.87205e-07	2.12717	2.28323e-05		NS		NS			NS		NS	-2.42017	4.80839e-06	-2.44363	1.26956e-05		2.42203	4.36037e-06	Protein ARG5,6, mitochondrial (N-acetyl-gamma-glutamyl-phosphate reductase; Acetylglutamate kinase)
	HOM3	1.92857	4.95268e-06	1.78673	2.42387e-05	1.10857	0.000561151	1.0886	0.000274391			NS		NS	-1.53807	2.75188e-06	-1.57633	7.81702e-07		1.60377	8.39144e-06	Aspartokinase
	ARG4	1.92693	0.000140053	1.9733	7.80257e-05		NS		NS			NS		NS	-1.89367	1.06565e-05	-1.95453	8.76235e-06		1.33897	0.000365784	Argininosuccinate lyase
	CTT1	1.86413	9.13012e-07	1.7795	6.22525e-05		NS		NS			NS		NS		NS		NS		1.98677	2.74265e-06	Catalase T
	CPA2	1.81707	3.85137e-06	1.69937	2.85576e-06	0.995233	0.000636962	0.9509	0.000290751			NS		NS	-1.91913	9.6051e-06	-1.92207	2.74497e-06		1.22943	3.37545e-05	Carbamoyl-phosphate synthase arginine-specific large chain
	TMT1	1.68593	3.9266e-05	1.74557	0.000266183	1.2474	0.000234914	1.05483	0.000768835			NS		NS	-1.49343	0.000206653	-1.54787	5.11729e-05		1.56903	0.000163953	Trans-aconitate 3-methyltransferase
	XYL2	1.6582	7.653e-05	1.5463	0.0018859		NS		NS			NS		NS		NS		NS		7.6201	s	D-xylulose reductase
	YKL050C	1.60147	0.000148026	2.0986	0.00899769		NS		NS			NS		NS	-2.1815	0.0333991	-1.68497	0.0595499		6.1028	0.000654336	Uncharacterized protein YKL050C
	YLR271W	1.54547	0.00387563	1.84147	0.00227519	0.892867	0.00372134	1.1456	0.00270384			NS		NS		NS		NS		3.99003	0.000837307	Uncharacterized protein YLR271W
	YJL045W	1.53513	0.000522768	1.40767	0.000362263		NS		NS			NS		NS		NS		NS		1.639	0.000428273	Succinate dehydrogenase [ubiquinone] flavoprotein subunit 2, mitochondrial
	SSA3	1.5155	2.58407e-05	1.57233	0.00105455		NS		NS			NS		NS		NS		NS		2.6682	9.16551e-06	Heat shock protein SSA3
	BDH2	1.5112	0.00322772	1.12657	0.0129503		NS		NS			NS		NS		NS		NS			NS	Probable diacetyl reductase [(R)-acetoin forming] 2
	SHH4	1.42417	0.0149169	1.50117	0.00566326		NS		NS			NS		NS		NS		NS		2.61403	0.000816274	Mitochondrial inner membrane protein SHH4
	YJR154W	1.42053	2.78213e-05	1.1681	0.0016652		NS		NS		1.3143	0.000412751	0.854733	0.00207655		NS		NS			NS	Uncharacterized protein YJR154W
	YDL218W	1.34873	0.00198941	1.47293	0.00682123		NS		NS			NS		NS		NS		NS		3.26177	3.94298e-05	Uncharacterized membrane protein YDL218W
	ODC2	1.31393	0.000271066	1.6407	0.00232137	0.868567	0.000603327	1.2405	0.000345867			NS		NS	-1.17263	0.000720348	-1.22007	0.000576673			NS	Mitochondrial 2-oxodicarboxylate carrier 2
	ILV3	1.29787	0.000923166	1.14177	0.000858851		NS		NS			NS		NS	-1.2823	0.000119715	-1.29663	9.36585e-05			NS	Dihydroxy-acid dehydratase, mitochondrial
	HSP32	1.2104	0.000187741	1.17437	7.20606e-05		NS		NS			NS		NS		NS		NS		2.35283	3.10316e-05	Probable glutathione-independent glyoxalase HSP32
	STR2	1.1964	0.00536315	0.7956	0.00406163	1.08197	0.00448061	0.9403	0.000883965			NS		NS		NS		NS		0.908667	0.00964265	Cystathionine gamma-synthase
	HIS1	1.18433	0.00127028	1.3259	0.00171335	1.37167	0.000393105	1.493	0.00074296			NS		NS	-1.02027	0.00463221	-0.982	0.00370619		1.46097	0.000309592	ATP phosphoribosyltransferase
	YHI9	1.17927	0.00091929	1.2739	0.000122242	1.19383	5.20002e-05	1.15797	0.000792678			NS		NS		NS		NS		0.9923	0.000199176	Uncharacterized isomerase YHI9
	GDH1	1.1658	0.000244458	1.3721	0.00377123		NS		NS			NS		NS	1.4978	2.62217e-05	1.47573	6.20712e-05		-1.32643	0.000252191	NADP-specific glutamate dehydrogenase 1
	GLT1	1.13237	4.12779e-05	1.04517	0.00139606		NS		NS			NS		NS	-1.31103	2.84923e-05	-1.36907	2.43494e-05			NS	Glutamate synthase [NADH]
	LYS9	1.09237	6.52241e-05	1.09977	0.000268401		NS		NS			NS		NS		NS		NS		1.05653	0.000280354	Saccharopine dehydrogenase [NADP(+), L-glutamate-forming]
	ALD3	1.07933	0.000256855	1.1206	0.00114404		NS		NS			NS		NS		NS		NS		2.66787	1.11853e-05	Aldehyde dehydrogenase [NAD(P)+] 2
	SHH3	1.068	0.0341332	1.3081	0.00129731		NS		NS			NS		NS	-3.11823	0.00272214	-3.03333	0.020204		4.99193	0.000623346	Mitochondrial inner membrane protein SHH3
	ADH5	1.06053	0.0103766	1.02493	0.00913521	1.2576	0.00697546	0.8573	0.0218971			NS		NS	-2.75357	4.58115e-06	-2.73777	5.57492e-06		1.9193	0.000958694	Alcohol dehydrogenase 5
	AAC1	1.0248	0.00202613	1.1881	0.0014091		NS		NS			NS		NS		NS		NS		1.4849	9.60229e-05	ADP,ATP carrier protein 1
	HOM2	1.0033	0.000104581	0.917833	0.000198707		NS		NS			NS		NS	-0.946	1.98358e-05	-0.9408	1.90553e-05			NS	Aspartate-semialdehyde dehydrogenase
	BNA3	1.00313	0.00471836	0.921233	0.00414899	0.9101	0.00125164	0.853167	0.0100997			NS		NS		NS		NS		0.900567	0.00224104	Probable kynurenine--oxoglutarate transaminase BNA3
	MXR1	0.9935	0.0371976	1.05043	0.0131205		NS		NS			NS		NS		NS		NS		1.72537	0.00661695	Peptide methionine sulfoxide reductase
	ARO3	0.989267	0.000470167	1.0152	0.000434553	0.923733	0.00110259	0.8811	0.000911771			NS		NS		NS		NS		0.921633	0.00236549	Phospho-2-dehydro-3-deoxyheptonate aldolase, phenylalanine-inhibited
	MET17	0.968867	0.000593342	1.0212	0.0016297	1.13547	0.000152091	1.0141	0.000334542			NS		NS	-1.64727	6.01966e-05	-1.6951	6.46131e-05		2.05493	5.51974e-05	Protein MET17;O-acetylhomoserine sulfhydrylase;O-acetylserine sulfhydrylase
	SSE2	0.934733	0.000546928	0.903133	0.00130171		NS		NS			NS		NS		NS		NS		1.60317	1.2168e-05	Heat shock protein homolog SSE2
	ILV2	0.932367	7.74243e-05	0.896433	6.68814e-05		NS		NS			NS		NS	-1.9182	1.12033e-06	-2.00287	2.9307e-06			NS	Acetolactate synthase catalytic subunit, mitochondrial
	PET10	0.9293	0.00268161	1.14703	0.00229823		NS		NS			NS		NS		NS		NS		2.085	8.51499e-05	Protein PET10
	HSP31	0.916033	0.00234303	1.12797	0.00108989		NS		NS			NS		NS		NS		NS			NS	Glutathione-independent glyoxalase HSP31
	HSP82	0.901233	0.00051921	0.8628	0.000499951		NS		NS			NS		NS		NS		NS		1.12297	0.000869793	ATP-dependent molecular chaperone HSP82
	LYS20	0.8864	1.07848e-06	0.825733	5.66842e-06		NS		NS			NS		NS	-1.60903	6.62695e-07	-1.6273	6.18021e-08		0.884067	3.41223e-07	Homocitrate synthase, cytosolic isozyme
	LYS1	0.8608	0.000505821	0.799167	0.000167702		NS		NS			NS		NS	-1.43133	1.5265e-05	-1.4902	1.66465e-05			NS	Saccharopine dehydrogenase [NAD(+), L-lysine-forming]
	ARO4	0.8569	0.000260843	0.807333	0.000680681		NS		NS			NS		NS		NS		NS			NS	Phospho-2-dehydro-3-deoxyheptonate aldolase, tyrosine-inhibited
	ALD2	0.815367	0.000143717	0.876633	0.00120601		NS		NS			NS		NS		NS		NS		1.85437	1.98441e-05	Aldehyde dehydrogenase [NAD(P)+] 1
	PNS1	0.8122	0.000924311	1.06817	0.0188326	0.8416	0.00137873	1.0512	0.000136458			NS		NS		NS		NS		2.73507	1.70885e-06	Protein PNS1
	YJR096W	0.811267	1.88672e-06	0.827867	0.00405873		NS		NS			NS		NS		NS		NS		2.57607	1.60358e-05	Uncharacterized oxidoreductase YJR096W
	YDJ1	0.778333	0.000539601	0.844567	0.000240726		NS		NS			NS		NS		NS		NS			NS	Mitochondrial protein import protein MAS5
	POT1	0.7052	0.00039886	0.8226	0.00387399		NS		NS		3.00493	0.0050793	1.06707	0.000167649		NS		NS		1.7401	1.06963e-05	3-ketoacyl-CoA thiolase, peroxisomal
	ADH2	-0.7911	4.35771e-07	-1.02207	0.000358365		NS		NS		1.84527	7.8161e-06	1.48973	2.34626e-05		NS		NS			NS	Alcohol dehydrogenase 2
	THI73	-0.851033	0.00268604	-1.4409	0.00402003		NS		NS		2.59427	0.00243955	3.82573	s		NS		NS			NS	Thiamine pathway transporter THI73
	TMA10		NS		NS		NS		NS		1.2048	0.0133079	0.853733	0.0272653		NS		NS			NS	Translation machinery-associated protein 10
	INO1	-1.08947	8.73894e-05	-1.26483	0.00768742	-1.34903	0.000373128	-0.9051	0.000733485		1.00693	0.000552675	0.8875	0.000600461	2.8885	1.24514e-05	2.3822	0.000166133		-2.76837	9.02612e-06	Inositol-3-phosphate synthase
	THI5		NS		NS		NS		NS		7.55043	s	7.55043	s	7.55043	s	7.55043	s			NS	4-amino-5-hydroxymethyl-2-methylpyrimidine phosphate synthase THI5
	TRM11		NS		NS		NS		NS		6.44533	s	4.65397	s		NS		NS			NS	tRNA (guanine(10)-N2)-methyltransferase
	MLP2		NS		NS		NS		NS		5.98827	s	5.98827	s		NS		NS			NS	Protein MLP2
	THI12		NS		NS		NS		NS		5.3922	0.00022972	2.6691	0.000496051	3.45523	0.00017432	3.55007	0.000164619			NS	4-amino-5-hydroxymethyl-2-methylpyrimidine phosphate synthase THI12
	VPS68		NS		NS		NS		NS		4.74807	s	6.72137	s		NS		NS		0.875133	0.00985723	Vacuolar protein sorting-associated protein 68
	POL12		NS		NS		NS		NS		4.7399	s	4.7399	s		NS		NS			NS	DNA polymerase alpha subunit B
	ENA1		NS		NS		NS		NS		3.0111	0.0137141	2.20637	0.00143347		NS		NS		1.11123	0.00762903	Sodium transport ATPase 1;Sodium transport ATPase 2;Sodium transport ATPase 5
	THI4		NS		NS		NS		NS		2.70247	6.65625e-05	1.90147	0.000209523	2.76663	0.000219351	2.63743	0.000152022		-0.828	0.00537676	Thiamine thiazole synthase
	AVT7		NS		NS		NS		NS		2.4561	0.00680275	2.33807	0.0209429		NS		NS			NS	Vacuolar amino acid transporter 7
	ARO10		NS		NS		NS		NS		2.13767	0.00578602	1.6884	0.0189575		NS		NS		-5.77503	0.0136322	Transaminated amino acid decarboxylase
	RGI2		NS		NS		NS		NS		1.38187	0.000385116	0.746767	0.000716891		NS		NS		1.52717	9.68729e-05	Respiratory growth induced protein 2
	SNO3		NS		NS		NS		NS		1.2414	0.000395267	0.837233	0.00173507	0.8695	0.00049331	0.860067	0.00068353			NS	Probable pyridoxal 5-phosphate synthase subunit SNO3;Probable pyridoxal 5-phosphate synthase subunit SNO2
	POX1		NS		NS	-1.0688	3.97365e-05	-1.13987	3.18758e-05		1.12833	0.000808066	1.00783	0.000830443		NS		NS			NS	Acyl-coenzyme A oxidase
	GPX2		NS		NS	5.083	s	1.36907	0.00141835		1.11623	0.00802144	1.24143	0.000786255		NS		NS		-0.957567	0.00213446	Glutathione peroxidase 2
	HHO1		NS		NS		NS		NS		1.10967	0.000727627	0.773633	0.00231916		NS		NS		-1.31663	0.000160778	Histone H1
	OPI3		NS		NS		NS		NS		1.05157	7.66613e-05	0.795533	0.00244434		NS		NS		-0.812467	0.000548179	Phosphatidyl-N-methylethanolamine N-methyltransferase
	URA1		NS		NS		NS		NS		1.0463	5.0975e-06	0.923733	2.85801e-05		NS		NS		-1.8814	3.878e-05	Dihydroorotate dehydrogenase (fumarate)
	YNL208W		NS		NS		NS		NS		1.01243	0.00300759	0.832067	0.00862218		NS		NS			NS	Uncharacterized protein YNL208W
	YLR179C		NS		NS		NS		NS		0.978833	0.000707881	1.1455	0.000146919		NS		NS		-1.05477	0.00112843	Uncharacterized protein YLR179C
	FAA2		NS		NS		NS		NS		0.918033	0.000583931	0.764433	0.00239793		NS		NS			NS	Long-chain-fatty-acid--CoA ligase 2
	HPT1		NS		NS	1.25647	0.000215584	1.0871	1.0273e-05		0.818133	0.0012148	0.850367	0.00107376		NS		NS			NS	Hypoxanthine-guanine phosphoribosyltransferase
	AHP1		NS		NS		NS		NS		0.777033	0.002877	0.8294	0.00279261		NS		NS			NS	Peroxiredoxin type-2
	s	significant (protein detected in one strain but not detected in the other)
	ns	non-significant
		RTG - induced in U cells
		Terms from the Process Ontology of gene_association.sgd with p-value <= 0.01
		Gene Ontology term			Cluster frequency	Genome frequency		Corrected		FDR		False	Genes annotated to the term
								P-value				Positives
		cellular amino acid biosynthetic process			24 of 59 genes, 40.0%	129 of 7166 genes, 1.8%		1.01e-24		0		0	HOM3, ARO3, ARG4, ARG7, LYS1, ALD2, ARG5,6, HIS1, ARO4, CPA2, STR3, ILV3, GDH1, ALD3, ILV2, ARG3, MET17, MET5, STR2, HOM2, GLT1, LYS20, ARG8, LYS9
		oxoacid metabolic process			33 of 59 genes, 55.0%	445 of 7166 genes, 6.2%		2.89e-22		0		0	HOM2, LYS20, ARG8, LYS1, ARG5,6, HIS1, SHH4, HSP32, BNA3, STR2, MET17, MET5, GLT1, ALD3, ARG3, ILV2, YIL160C, LYS9, HSP31, ALD2, ARG7, HOM3, ARG4, YJL045W, ARO3, CPA2, ARO4, GDH1, ILV3, STR3, SHH3, MET3, ADH5
		cellular amino acid metabolic process			27 of 59 genes, 45.0%	249 of 7166 genes, 3.5%		1.04e-21		0		0	LYS9, LYS20, ARG8, MET17, MET5, HOM2, STR2, GLT1, ALD3, ILV2, ARG3, ARO4, CPA2, ILV3, STR3, GDH1, ADH5, MET3, BNA3, LYS1, ARG7, ALD2, HIS1, ARG5,6, HOM3, ARO3, ARG4
		alpha-amino acid biosynthetic process			19 of 59 genes, 31.7%	120 of 7166 genes, 1.7%		1.58e-17		0		0	ARG3, ILV2, GLT1, STR2, HOM2, MET17, ARG8, LYS20, LYS9, ARG4, HOM3, HIS1, ARG5,6, ARG7, LYS1, ILV3, STR3, GDH1, CPA2
		glutamine family amino acid biosynthetic process			8 of 59 genes, 13.3%	26 of 7166 genes, 0.4%		6.83e-09		0		0	GDH1, CPA2, ARG8, GLT1, ARG5,6, ARG7, ARG4, ARG3
		arginine biosynthetic process			6 of 59 genes, 10.0%	11 of 7166 genes, 0.2%		3.93e-08		0		0	ARG5,6, ARG7, CPA2, ARG4, ARG3, ARG8
		aspartate family amino acid biosynthetic process			8 of 59 genes, 13.3%	51 of 7166 genes, 0.7%		2.36e-06		0		0	LYS20, LYS9, STR3, HOM3, HOM2, STR2, LYS1, MET17
		lysine biosynthetic process			5 of 59 genes, 8.3%	14 of 7166 genes, 0.2%		2.16e-05		0		0	HOM2, LYS1, LYS9, LYS20, HOM3
		homoserine metabolic process			5 of 59 genes, 8.3%	16 of 7166 genes, 0.2%		4.66e-05		0		0	HOM3, STR3, MET17, STR2, HOM2
		sulfur amino acid metabolic process			7 of 59 genes, 11.7%	50 of 7166 genes, 0.7%		5.01e-05		0		0	MET3, HOM3, STR3, MET5, MET17, STR2, HOM2
		sulfur amino acid biosynthetic process			6 of 59 genes, 10.0%	38 of 7166 genes, 0.5%		0.00019		0		0	HOM3, MET5, MET17, HOM2, STR2, STR3
		protein refolding			5 of 59 genes, 8.3%	28 of 7166 genes, 0.4%		0.00097		0		0	SSA4, HSP82, SSA3, YDJ1, SSE2
		methionine biosynthetic process			5 of 59 genes, 8.3%	34 of 7166 genes, 0.5%		0.00264		0.0006		0.02	STR3, STR2, HOM2, MET17, HOM3
		RTG - induced in L cells
		Terms from the Process Ontology of gene_association.sgd with p-value <= 0.01
		Gene Ontology term			Cluster frequency	Genome frequency		Corrected		FDR		False Positives	Genes annotated to the term
								P-value				Positives
		pyrimidine-containing compound biosynthetic process			4 of 30 genes, 13.3%	38 of 7166 genes, 0.5%		0.00322		0		0	THI12, THI5, THI4, URA1
		thiamine biosynthetic process			3 of 30 genes, 10.0%	14 of 7166 genes, 0.2%		0.0045		0.01		0.02	THI4, THI12, THI5
		vitamin biosynthetic process			4 of 30 genes, 13.3%	52 of 7166 genes, 0.7%		0.01134		0.0014		0.08	THI5, THI12, THI4, SNO3

## Sheet: Table S2-B
	Table S2-B: Proteins, downregulated in both BY-rtg1 and BY-rtg1mks1 compared with the wt in upper and/or lower cells of acidic-phase colonies
		SAMPLE = upper CELLS									SAMPLE = lower CELLS
		BY-U/rtg1-U		BY-U/rtg1mks1-U		BY-U/mks1-U		BY-U/rtg2mks1-U			BY-L/rtg1-L		BY-L/rtg1mks1-L		BY-L/mks1-L		BY-L/rtg2mks1-L			U cells (wt)/L cells (wt)
	Gene	ratio	p-value	ratio	p-value	ratio	p-value	ratio	p-value		ratio	p-value	ratio	p-value	ratio	p-value	ratio	p-value		ratio	p-value	Protein
	BDH2	5.54913	s	5.54913	s	5.54913	s	4.02857	s			NS		NS		NS		NS			NS	Probable diacetyl reductase [(R)-acetoin forming] 2
	THI73	5.14647	s	7.3133	s		NS		NS			NS		NS		NS		NS		7.3133	s	Thiamine pathway transporter THI73
	HPT1	2.7647	0.00256	1.56303	0.00834379	1.5561	0.0111126	1.69527	0.0089329		6.4483	s	1.53763	0.00780189	1.33413	0.00193969	0.9747	0.0226197			NS	Hypoxanthine-guanine phosphoribosyltransferase
	THI12	2.62927	0.000559697	1.2768	0.00328043	3.68383	8.98993e-05	5.37127	0.00276831		6.67967	0.0163891	2.21497	0.00598619	10.2519	s	10.2519	s		1.89817	0.0107441	4-amino-5-hydroxymethyl-2-methylpyrimidine phosphate synthase THI12
	ADH2	2.3458	0.0019215	1.54837	0.00130389		NS		NS		1.70747	0.00105758	1.25187	0.00129831		NS		NS			NS	Alcohol dehydrogenase 2
	INO1	1.7838	0.0100291	1.1932	0.0249233	2.8564	0.001113	2.57933	0.00333052			NS		NS	2.68793	0.0045399	2.23613	0.00892049			NS	Inositol-3-phosphate synthase
	REE1	1.73857	0.000776119	0.949633	0.00321274		NS		NS			NS		NS	-1.0976	0.00373086	-0.974433	0.000934783			NS	Regulation of enolase protein 1
	OPI3	0.9391	0.00390435	0.996833	0.00224155		NS		NS			NS		NS		NS		NS			NS	Phosphatidyl-N-methylethanolamine N-methyltransferase
	KIN1		NS		NS		NS		NS		6.55907	s	6.55907	s		NS		NS			NS	Serine/threonine protein kinase KIN1
	THI4		NS		NS	1.5649	0.00404086	1.72807	0.00129896		1.9149	0.0162744	1.45027	0.00961242	3.77553	0.00171501	3.1126	0.000642368		1.50083	0.0147813	Thiamine thiazole synthase
	RGI2		NS		NS		NS		NS		1.76373	0.00247166	0.978033	0.0095372		NS		NS			NS	Respiratory growth induced protein 2
	SSA3		NS		NS		NS		NS		1.63027	0.002228	0.811767	0.00318204		NS		NS			NS	Heat shock protein SSA3
	CPS1		NS		NS		NS		NS		1.25467	0.00229018	0.852367	0.00103379		NS		NS			NS	Carboxypeptidase S
	s	significant (protein detected in one strain but not detected in the other)
	ns	non-significant

## Sheet: Table S3-A
	Table S3-A: Proteins, upregulated in both BY-rtg1 and BY-rtg1mks1 compared with the wt in U- and /or L- cells of alkali-phase colonies
					SAMPLE = U CELLS									SAMPLE = L CELLS
		BY-U/rtg1-U		BY-U/rtg1mks1-U		BY-U/mks1-U		BY-U/rtg2mks1-U			BY-L/rtg1-L		BY-L/rtg2mks1-L		BY-L/rtg1mks1-L		BY-L/mks1-L			U cells (wt) /L cells (wt)
	Gene	ratio	p-value	ratio	p-value	ratio	p-value	ratio	p-value		ratio	p-value	ratio	p-value	ratio	p-value	ratio	p-value		ratio	p-value		Protein
	CWP1	-8.45897	s	-8.34673	s		NS		NS			NS		NS	8.40717	s	6.142	s		-8.40717	s		Cell wall protein CWP1
	MRPL37	-7.08213	s	-4.94023	s		NS		NS			NS		NS		NS		NS		-7.6225	s		54S ribosomal protein L37, mitochondrial
	TCO89	-6.55073	s	-6.2327	s		NS		NS			NS		NS		NS		NS			NS		Target of rapamycin complex 1 subunit TCO89
	MZM1	-6.32867	s	-6.2678	s	-5.9933	s	-4.01823	s			NS		NS		NS		NS		-6.4172	s		Mitochondrial zinc maintenance protein 1, mitochondrial
	PLB2	-6.01063	s	-5.92613	s		NS		NS			NS		NS		NS		NS			NS		Lysophospholipase 2
	CTR1	-5.94443	s	-6.15347	s		NS		NS			NS		NS		NS		NS		-6.57957	s		Copper transport protein CTR1
	YMR134W	-5.73997	s	-5.83123	s		NS		NS			NS		NS		NS		NS		-5.75613	s		Uncharacterized protein YMR134W
	SSK1	-5.553	s	-8.11937	s		NS		NS			NS		NS		NS		NS			NS		Osmolarity two-component system protein SSK1
	UPF3	-4.97927	s	-4.842	s	-4.64497	s	-4.76987	s			NS		NS		NS		NS			NS		Nonsense-mediated mRNA decay protein 3
	REX2	-4.8375	s	-5.17913	s		NS		NS			NS		NS		NS		NS		-5.25187	s		Oligoribonuclease, mitochondrial
	MRPL44	-4.5915	s	-4.68303	s		NS		NS			NS		NS		NS		NS			NS		54S ribosomal protein L44, mitochondrial
	MRPL20	-4.01153	s	-4.1331	s		NS		NS			NS		NS		NS		NS		-4.17637	s		54S ribosomal protein L20, mitochondrial
	ALR1	-3.44397	s	-2.7338	s		NS		NS			NS		NS		NS		NS			NS		Magnesium transporter ALR1
	SDH6	-3.17203	0.0121341	-3.37473	0.00699432		NS		NS			NS		NS		NS		NS		-3.34073	0.00640517		Succinate dehydrogenase assembly factor 1, mitochondrial
	SMI1	-3.07617	s	-3.77983	s		NS		NS			NS		NS		NS		NS		-5.21037	s		Cell wall assembly regulator SMI1
	FET3	-2.35273	3.35289e-05	-2.50267	1.39713e-05		NS		NS			NS		NS	0.98	8.38633e-05	1.02717	0.000177806		-2.29557	6.46916e-06		Iron transport multicopper oxidase FET3
	CHZ1	-2.07717	0.00790584	-2.02053	0.00154201		NS		NS			NS		NS	0.911367	0.0224259	0.943167	0.00430309		-1.28253	0.00792932		Histone H2A.Z-specific chaperone CHZ1
	RPM2	-1.81637	0.00264089	-2.01187	0.00138801		NS		NS		-2.2353	0.00190974	-1.46697	0.00920865		NS		NS			NS		Ribonuclease P protein component, mitochondrial
	HSP150	-1.7339	0.00759895	-1.65917	0.00502294		NS		NS		-1.6661	1.739e-05	-1.21643	0.00014415		NS		NS			NS		Cell wall mannoprotein HSP150
	CAF20	-1.55603	0.0183947	-1.5852	0.00136091		NS		NS			NS		NS		NS		NS		-1.3336	0.00802708		Cap-associated protein CAF20
	TY1B-GR1	-1.55283	3.57821e-05	-1.62847	0.000533342		NS		NS			NS		NS		NS		NS		-1.08717	0.000318388		Transposon Ty1-GR1 Gag-Pol polyprotein
	DDR48	-1.52433	0.0144889	-1.34947	0.0152505		NS		NS		-1.23283	0.00422113	-1.15373	0.00601041		NS		NS			NS		Stress protein DDR48
	SKP1	-1.48123	0.00615603	-1.23473	0.000721055		NS		NS			NS		NS		NS		NS		-0.847533	0.0106602		Suppressor of kinetochore protein 1
	OLE1	-1.44653	0.0130682	-1.91903	0.0136795		NS		NS			NS		NS		NS		NS			NS		Acyl-CoA desaturase 1
	CPR2	-1.38223	0.0117264	-0.928867	0.0088968		NS		NS			NS		NS		NS		NS			NS		Peptidyl-prolyl cis-trans isomerase B
	FSH1	-1.36693	0.019867	-1.69923	0.005258		NS		NS			NS		NS		NS		NS		-3.04203	0.000756282		Family of serine hydrolases 1
	MRPS18	-1.23247	0.0031774	-1.0315	0.00869623		NS		NS			NS		NS		NS		NS		-1.10897	0.00640636		37S ribosomal protein S18, mitochondrial
	FAS2	-1.19987	1.53049e-06	-1.1082	0.000104535		NS		NS			NS		NS	0.9954	7.16454e-05	0.926933	0.000114167		-1.15197	2.83118e-05		Fatty acid synthase subunit alpha
	FAS1	-1.1951	0.000120107	-1.1716	0.000212589		NS		NS			NS		NS	1.04567	0.000296337	0.989167	0.000588584		-1.2256	0.000182731		Fatty acid synthase subunit beta
	RSM7	-1.1322	0.000298068	-0.982367	0.000898609		NS		NS			NS		NS		NS		NS		-0.978	0.00212462		37S ribosomal protein S7, mitochondrial
	RSM28	-1.1266	0.0241104	-0.810367	0.013083		NS		NS			NS		NS		NS		NS		-1.49237	0.00170367		37S ribosomal protein RSM28, mitochondrial
	OYE2	-1.11473	2.61314e-06	-1.18733	3.89748e-05		NS		NS			NS		NS		NS		NS		-0.866	0.000114505		NADPH dehydrogenase 2
	ERG5	-1.1083	4.73195e-05	-0.9053	0.00311347		NS		NS			NS		NS		NS		NS		-1.0722	0.000509049		Cytochrome P450 61
	CAR1	-1.1067	0.000454397	-1.00293	0.000379846		NS		NS			NS		NS		NS		NS			NS		Arginase
	ECM33	-1.094	0.00173644	-0.926767	0.00137079		NS		NS			NS		NS		NS		NS		-0.8674	0.00172042		Cell wall protein ECM33
	MRPS17	-1.0925	0.000373911	-0.929767	0.000363701		NS		NS			NS		NS		NS		NS		-1.0879	7.40953e-05		37S ribosomal protein S17, mitochondrial
	INO1	-1.08947	8.73894e-05	-1.26483	0.00768742	-1.34903	0.000373128	-0.9051	0.000733485		1.00693	0.000552675	0.8875	0.000600461	2.8885	1.24514e-05	2.3822	0.000166133		-2.76837	9.02612e-06		Inositol-3-phosphate synthase
	PIC2	-1.08543	0.000611243	-1.14707	0.00363292		NS		NS		-1.9121	1.19555e-05	-1.55763	6.75901e-05	1.04083	0.00154871	1.15423	0.00184227			NS		Mitochondrial phosphate carrier protein 2
	SAH1	-1.07777	1.19184e-05	-1.04547	0.00021073		NS		NS			NS		NS		NS		NS		-1.37957	3.87339e-05		Adenosylhomocysteinase
	PSP2	-1.06613	0.000791583	-1.05697	0.00120696		NS		NS			NS		NS		NS		NS		-1.21293	0.000256896		Protein PSP2
	MRP4	-1.05433	0.000653148	-0.959633	0.00290726		NS		NS			NS		NS		NS		NS		-0.987667	0.000562332		37S ribosomal protein MRP4, mitochondrial
	CDC37	-1.0478	0.00156452	-1.0174	0.00106929		NS		NS			NS		NS		NS		NS			NS		Hsp90 co-chaperone Cdc37
	MRPS5	-1.04663	0.000625171	-1.14727	0.00337715		NS		NS			NS		NS		NS		NS		-1.14367	0.00115213		37S ribosomal protein S5, mitochondrial
	GAS1	-1.03613	0.00429342	-0.981633	0.00244362		NS		NS			NS		NS		NS		NS		-1.0041	0.00143665		1,3-beta-glucanosyltransferase GAS1
	TOM22	-1.03423	0.0349185	-1.2338	0.00232068		NS		NS			NS		NS		NS		NS		-1.1856	0.00148145		Mitochondrial import receptor subunit TOM22
	HXT6	-1.02937	0.0168978	-0.962167	0.0414823	-1.49737	0.00505157	-1.4367	0.00583978			NS		NS	1.51183	0.0003441	1.54683	0.000137003		-3.83277	0.000150577		High-affinity hexose transporter HXT6
	SCW10	-1.02377	0.0258294	-0.8799	0.0176389		NS		NS			NS		NS		NS		NS			NS		Probable family 17 glucosidase SCW10
	PET123	-1.00823	0.00121355	-0.8596	0.000813175		NS		NS			NS		NS		NS		NS		-1.0133	0.000648433		37S ribosomal protein PET123, mitochondrial
	MRPL8	-0.998733	4.28153e-05	-0.821767	0.00622187		NS		NS			NS		NS		NS		NS		-1.4421	1.1673e-05		54S ribosomal protein L8, mitochondrial
	YPL260W	-0.989733	0.00025424	-0.926667	0.00124049		NS		NS			NS		NS		NS		NS			NS		UPF0662 protein YPL260W
	MRPL4	-0.9712	0.00806903	-1.02343	0.00451764		NS		NS			NS		NS		NS		NS		-1.10173	0.0033796		54S ribosomal protein L4, mitochondrial
	FBP1	-0.959533	0.000750289	-1.00803	0.000650847		NS		NS			NS		NS	1.061	4.7502e-05	1.12737	7.21163e-05		-1.50513	7.13599e-05		Fructose-1,6-bisphosphatase
	RCK2	-0.955367	0.00110379	-1.06507	0.00249767	-1.32703	0.00035246	-0.923333	0.0125014			NS		NS		NS		NS		-1.9732	0.000180897		Serine/threonine-protein kinase RCK2
	RSM23	-0.954867	0.00549386	-0.946133	0.00466688		NS		NS			NS		NS		NS		NS		-1.13133	0.00310098		37S ribosomal protein S23, mitochondrial
	MRPL10	-0.954133	0.00552312	-0.771267	0.00326763		NS		NS			NS		NS		NS		NS		-1.26633	0.000645923		54S ribosomal protein L10, mitochondrial
	MTF2	-0.945067	0.00998019	-1.22933	0.00585038		NS		NS			NS		NS		NS		NS		-0.812	0.01447		Mitochondrial transcription factor 2
	ERG1	-0.9376	0.00230471	-0.774433	0.00637118		NS		NS			NS		NS	3.28907	0.00144113	1.06167	0.00759749			NS		Squalene monooxygenase
	YML6	-0.917167	0.00806124	-1.05573	0.00361648		NS		NS			NS		NS		NS		NS		-1.27217	0.00169812		54S ribosomal protein YmL6, mitochondrial
	MRP17	-0.910967	0.00229219	-1.00897	0.00564676		NS		NS			NS		NS		NS		NS		-1.22513	0.000297547		37S ribosomal protein MRP17, mitochondrial
	ADH6	-0.894767	0.000669362	-0.927533	0.000317071		NS		NS			NS		NS		NS		NS		-1.9774	6.30214e-05		NADP-dependent alcohol dehydrogenase 6
	ATP6	-0.888267	0.00863634	-0.983333	0.00176099		NS		NS			NS		NS		NS		NS		-1.3439	0.00205042		ATP synthase subunit a
	ACC1	-0.881133	1.4522e-05	-0.878533	0.000216427		NS		NS			NS		NS		NS		NS		-1.03473	3.97838e-05		Acetyl-CoA carboxylase;Biotin carboxylase
	ACS2	-0.856967	0.00498945	-1.10963	0.0178579	-1.3801	0.0014083	-1.17043	0.00176135			NS		NS	-0.951433	8.26117e-06	-0.9783	3.25035e-06		-3.23807	2.89194e-05		Acetyl-coenzyme A synthetase 2
	THI73	-0.851033	0.00268604	-1.4409	0.00402003		NS		NS		2.59427	0.00243955	3.82573	s		NS		NS			NS		Thiamine pathway transporter THI73
	MRPL9	-0.849433	0.000125121	-1.0006	2.9791e-06		NS		NS			NS		NS		NS		NS		-1.39067	7.25312e-05		54S ribosomal protein L9, mitochondrial
	MRPL13	-0.849133	0.000552439	-0.930967	0.000370048		NS		NS			NS		NS		NS		NS			NS		54S ribosomal protein L13, mitochondrial
	EHT1	-0.847	0.00143024	-0.8701	0.00294903	-1.199	0.000832218	-1.10967	0.000605265			NS		NS		NS		NS		-1.9072	0.000102193		Medium-chain fatty acid ethyl ester synthase/esterase 2
	PNP1	-0.832967	0.000442086	-0.822533	0.000369805		NS		NS			NS		NS		NS		NS		-1.3357	3.79397e-05		Purine nucleoside phosphorylase
	AGX1	-0.821933	0.000990239	-0.878633	0.00632766	-0.834267	0.0021408	-0.860567	0.00040319			NS		NS		NS		NS		-1.4516	0.000137392		Alanine--glyoxylate aminotransferase 1
	IGO1	-0.8139	0.0118974	-0.9159	0.000802888		NS		NS			NS		NS		NS		NS			NS		mRNA stability protein IGO1
	YPL067C	-0.809433	0.0263846	-0.9474	0.0094452		NS		NS			NS		NS		NS		NS			NS		Uncharacterized protein YPL067C
	POR1	-0.801867	5.07028e-05	-0.812633	0.000311978		NS		NS			NS		NS		NS		NS		-1.42993	7.01119e-05		Mitochondrial outer membrane protein porin 1
	CDC21	-0.801767	0.00209057	-0.810233	0.00489217	-1.05703	0.00110614	-0.8664	0.000313023			NS		NS		NS		NS		-1.2207	0.000567439		Thymidylate synthase
	ADH2	-0.7911	4.35771e-07	-1.02207	0.000358365		NS		NS		1.84527	7.8161e-06	1.48973	2.34626e-05		NS		NS			NS		Alcohol dehydrogenase 2
	MRPL22	-0.783	0.00573723	-0.8664	0.00389095		NS		NS			NS		NS		NS		NS		-0.929933	0.00364725		54S ribosomal protein L22, mitochondrial
	MRPS9	-0.7791	0.000223496	-0.913467	0.00240647		NS		NS			NS		NS		NS		NS		-1.18547	0.00034762		37S ribosomal protein S9, mitochondrial
	ERG6	-0.775033	0.000237734	-0.806867	0.000369669		NS		NS			NS		NS		NS		NS			NS		Sterol 24-C-methyltransferase
	YJU3	-0.7672	0.00838611	-0.799733	0.0109517		NS		NS			NS		NS		NS		NS			NS		Monoglyceride lipase
	OPI10		NS		NS		NS		NS		-5.99133	s	-6.07337	s		NS		NS		6.28137	s		Protein OPI10
	CHA1		NS		NS	-6.74043	s	-6.46017	s		-3.68527	0.00177545	-2.69983	0.00636999		NS		NS		-5.66523	s		Catabolic L-serine/threonine dehydratase;L-serine dehydratase;L-threonine dehydratase
	POP2		NS		NS		NS		NS		-3.67697	s	-5.96343	s		NS		NS			NS		Poly(A) ribonuclease POP2
	MST1		NS		NS		NS		NS		-3.30013	s	-5.04203	s		NS		NS			NS		Threonine--tRNA ligase, mitochondrial
	GPB2		NS		NS		NS		NS		-3.0941	s	-4.30497	s		NS		NS			NS		Guanine nucleotide-binding protein subunit beta 2
	YML087W		NS		NS		NS		NS		-2.67297	0.0165277	-2.7504	0.0210858		NS		NS			NS		Probable ADP-ribose 1-phosphate phosphatase YML087W
	HAA1		NS		NS		NS		NS		-2.6088	0.0428127	-2.7151	0.0320132		NS		NS			NS		Transcriptional activator HAA1
	YFL042C		NS		NS		NS		NS		-2.4384	0.0133649	-2.2316	0.0208347		NS		NS		2.39297	0.0224348		Uncharacterized protein YFL042C
	YGP1		NS		NS		NS		NS		-1.57433	0.00193654	-0.952667	0.00200748	1.2401	0.00133698	1.35497	0.000147185			NS		Protein YGP1
	UIP4		NS		NS		NS		NS		-1.33113	0.00403478	-0.985533	0.0126224		NS		NS			NS		ULP1-interacting protein 4
	YPR127W		NS		NS		NS		NS		-1.31243	0.000146502	-1.16003	0.000270935		NS		NS		1.32673	8.25161e-05		Putative pyridoxal reductase
	AIM46		NS		NS		NS		NS		-1.1988	0.000454663	-0.953433	0.00279805		NS		NS			NS		Altered inheritance of mitochondria protein 46, mitochondrial
	YKL023C-A		NS		NS		NS		NS		-1.1538	0.00832277	-1.29173	0.0430244		NS		NS			NS		Uncharacterized protein YKL023C-A
	YFR016C		NS		NS		NS		NS		-0.9429	0.0075278	-0.8498	0.00314954		NS		NS			NS		Uncharacterized protein YFR016C
	YJR008W		NS		NS		NS		NS		-0.871	0.00117313	-0.886567	0.00220015		NS		NS		1.084	0.000493096		MEMO1 family protein YJR008W
	REG1		NS		NS		NS		NS		-0.866633	2.94477e-05	-0.809367	4.21575e-05		NS		NS			NS		Resistance to glucose repression protein 1
	YMR090W		NS		NS		NS		NS		-0.8412	0.00200478	-0.8634	0.00020568		NS		NS		1.77217	4.90209e-06		UPF0659 protein YMR090W
	s	significant (protein detected in one strain but not detected in the other)
	ns	non-significant
		RTG - repressed in U cells
		Terms from the Process Ontology of gene_association.sgd with p-value <= 0.01
		Gene Ontology term			Cluster frequency	Genome frequency		Corrected P-value		FDR		False Positives	Genes annotated to the term
		mitochondrial translation			21 of 68 genes, 30.4%	171 of 7166 genes, 2.4%		7.98e-16		0		0	YML6, RSM7, MRPL44, MRPL8, PET123, MRPL22, MRPL37, MRPS17, MRPL4, MRP17, MRPS9, MRPS5, RSM28, MRP4, MTF2, MRPS18, MRPL9, RSM23, MRPL20, MRPL13, MRPL10
		mitochondrial gene expression			22 of 68 genes, 31.9%	201 of 7166 genes, 2.8%		1.34e-15		0		0	MRPL10, MRPL13, MRPL20, RSM23, MRPL9, MRPS18, MTF2, MRP4, RSM28, MRPS5, MRP17, MRPS9, RPM2, MRPL4, MRPS17, MRPL37, MRPL22, PET123, MRPL8, MRPL44, RSM7, YML6
		translation			23 of 68 genes, 33.3%	767 of 7166 genes, 10.7%		0.0001		0		0	MRPS17, MRPL37, MRPL4, MRPL22, MRPL8, PET123, MRPL44, RSM7, YML6, MRPL20, MRPL10, MRPL13, CAF20, MRPL9, RSM23, MRPS18, MRP4, MTF2, MRPS5, RSM28, RPM2, MRP17, MRPS9
		long-chain fatty acid biosynthetic process			3 of 68 genes, 4.3%	4 of 7166 genes, 0.1%		0.00108		0		0	ACC1, FAS1, FAS2
		Terms from the Component Ontology of gene_association.sgd with p-value <= 0.01
		Gene Ontology term			Cluster frequency	Genome frequency		Corrected P-value		FDR		False Positives	Genes annotated to the term
		mitochondrial ribosome			20 of 68 genes, 29.0%	92 of 7166 genes, 1.3%		1.11e-20		0		0	MRPL4, MRPS17, MRPL9, PET123, MRPL37, MRP4, YML6, RSM28, MRPS5, MRPS9, MRPS18, MRP17, RSM7, MRPL13, RSM23, MRPL20, MRPL22, MRPL8, MRPL10, MRPL44
		mitochondrial matrix			22 of 68 genes, 31.9%	236 of 7166 genes, 3.3%		1.3e-14		0		0	MRPL20, MRPL22, RPM2, RSM23, MRPL44, MRPL10, MRPL8, MRPS9, MRPS5, MRP17, RSM7, MRPL13, MRPS18, MRP4, MRPL37, YML6, RSM28, MTF2, MRPL4, MRPS17, MRPL9, PET123
		mitochondrial small ribosomal subunit			10 of 68 genes, 14.5%	37 of 7166 genes, 0.5%		9.38e-11		0		0	RSM7, MRP17, PET123, MRPS17, MRPS18, MRPS9, MRPS5, RSM28, MRP4, RSM23
		mitochondrial large ribosomal subunit			10 of 68 genes, 14.5%	49 of 7166 genes, 0.7%		2.02e-09		0		0	MRPL4, MRPL9, MRPL13, MRPL37, MRPL20, MRPL22, MRPL8, YML6, MRPL44, MRPL10
		mitochondrion			36 of 68 genes, 52.2%	1236 of 7166 genes, 17.2%		3e-09		0		0	RSM7, MRP17, ATP6, GAS1, MRPL8, PET123, MRPS17, MRPL4, ECM33, FAS2, YIL160C, MRPL37, MRPL13, MRPS18, PIC2, MRPS9, YJU3, MRPS5, MRPL44, MRPL10, FAS1, MRPL22, MRPL20, RSM23, RPM2, MRPL9, MTF2, ACC1, OYE2, RSM28, YML6, TOM22, POR1, REX2, ERG6, MRP4
		fatty acid synthase complex			2 of 68 genes, 2.9%	2 of 7166 genes, 0.0%		0.00868		0		0	FAS1, FAS2

## Sheet: Table S3-B
	Table S3-B: Proteins, upregulated in both BY-rtg1 and BY-rtg1mks1 compared with the wt in upper and/or lower cells of acidic-phase colonies																										g
		SAMPLE = upper CELLS									SAMPLE = lower CELLS
		BY-U/rtg1-U		BY-U/rtg1mks1-U		BY-U/mks1-U		BY-U/rtg2mks1-U			BY-L/rtg1-L		BY-L/rtg2mks1-L		BY-L/rtg1mks1-L		BY-L/mks1-L			U cells (wt) /L cells (wt)
	Gene	ratio	p-value	ratio	p-value	ratio	p-value	ratio	p-value		ratio	p-value	ratio	p-value	ratio	p-value	ratio	p-value		ratio	p-value	Protein
	IMG1	-7.3531	s	-4.87487	s		NS		NS			NS		NS		NS		NS			NS	54S ribosomal protein IMG1, mitochondrial
	HXT7	-7.034	s	-4.6275	s		NS		NS			NS		NS		NS		NS		-7.21393	s	High-affinity hexose transporter HXT6
	YIL077C	-6.8122	s	-6.684	s		NS		NS			NS		NS		NS		NS			NS	Uncharacterized protein YIL077C
	LAG2	-6.7432	s	-4.6781	s		NS		NS			NS		NS		NS		NS			NS	Cullin-associated NEDD8-dissociated protein 1 homolog
	MIC12	-6.52417	s	-4.29523	s	-6.5716	s	-6.8692	s			NS		NS		NS		NS			NS	MICOS complex subunit MIC12
	DSD1	-6.2463	s	-6.2273	s		NS		NS			NS		NS		NS		NS		-4.10337	s	D-serine dehydratase
	MGR1	-5.36413	s	-3.48917	s		NS		NS			NS		NS		NS		NS			NS	Mitochondrial inner membrane i-AAA protease supercomplex subunit MGR1
	OST2	-4.4935	s	-6.668	s		NS		NS			NS		NS	6.2281	s	6.2281	s		-6.2281	s	Dolichyl-diphosphooligosaccharide--protein glycosyltransferase subunit OST2
	PIC2	-1.85247	0.00254691	-1.65243	0.00254803		NS		NS		-1.60287	0.00694797	-1.57747	0.00153447		NS		NS			NS	Mitochondrial phosphate carrier protein 2
	TRM5		NS		NS		NS		NS		-7.18783	s	-6.5491	s		NS		NS		6.50597	s	tRNA (guanine(37)-N1)-methyltransferase
	NBA1		NS		NS		NS		NS		-6.42083	s	-4.59947	s		NS		NS			NS	Protein NBA1
	APL5		NS		NS		NS		NS		-6.37567	s	-4.0658	s		NS		NS			NS	AP-3 complex subunit delta
	ARP8		NS		NS		NS		NS		-4.97963	s	-6.63607	s		NS		NS			NS	Actin-like protein ARP8
	YLR290C		NS		NS		NS		NS		-4.72483	s	-6.7524	s		NS		NS		4.3579	s	Uncharacterized protein YLR290C, mitochondrial
	COX12		NS		NS		NS		NS		-4.0596	s	-6.11623	s	-6.27083	s	-6.0602	s			NS	Cytochrome c oxidase subunit 6B
	YKL091C		NS		NS		NS		NS		-3.3708	0.0291072	-3.1597	0.0184745		NS		NS			NS	CRAL-TRIO domain-containing protein YKL091C
	s	significant (protein detected in one strain but not detected in the other)
	ns	non-significant
		Terms from the Component Ontology of gene_association.sgd with p-value <= 0.01
		Gene Ontology term			Cluster frequency	Genome frequency		Corrected P-value		FDR		False Positives	Genes annotated to the term
		mitochondrion			10 of 16 genes, 62.5%	1236 of 7166 genes, 17.2%		0.00309		0		0	YLR290C, YIL077C, LAG2, MIC12, PIC2, MGR1, TRM5, IMG1, HXT7, COX12
